# Supplementary material for: Bromine Ion-Intercalated Layered Bi2WO6 as an Efficient Catalyst for Advanced Oxidation Processes in Tetracycline Pollutant Degradation Reaction
Source: Nanomaterials (Basel). 2023 Sep 21;13(18):2614. doi: 10.3390/nano13182614 (PMC10537847; doi:10.3390/nano13182614)
Supplement: Supplementary file 1 [file nanomaterials-13-02614-s001.zip]

Archive with 1 entries (1 files):
- nanomaterials-2617715-supplementary conversion.pdf
